# Supplementary material for: Prevalence of Ranavirus Infection in Three Anuran Species across South Korea
Source: Viruses. 2022 May 17;14(5):1073. doi: 10.3390/v14051073 (PMC9148164; doi:10.3390/v14051073)
Supplement: Supplementary file 1 [file viruses-14-01073-s001.zip]

Archive with 1 entries (1 files):
- viruses-1720076-supplementary.pdf
